# Supplementary material for: Identifying target processes for microbial electrosynthesis by elementary mode analysis
Source: BMC Bioinformatics. 2014 Dec 30;15(1):410. doi: 10.1186/s12859-014-0410-2 (PMC4310134; doi:10.1186/s12859-014-0410-2)
Supplement: Additional file 1: — Metabolic networks and theoretical yields. This file provides detailed information about the studied E. coli carbon networks. The used stoichiometric reactions are given for the core network as well as for all production and electron transport pathways. Furthermore all computed theoretical maximum yields for each substrate product combination and EET scenario are listed including maximum growth-coupled product yields and number of efms. [file 12859_2014_410_MOESM1_ESM.xlsx]

## Sheet: metabolites
abbreviation	compound	other names	formula	KeggID	CAS Number
1,2-propanediol	1,2-propanediol	Propane-1,2-diol; Propylene glycol	C3H8O2	C00583	57-55-6
1,3-propanediol	1,3-propanediol	Propane-1,3-diol; 1,3-Propanediol; Trimethylene glycol	C3H8O2	C02457	504-63-2
1,4-butanediol	1,4-butanediol	Tetramethylene glycol	C4H10O2	-	110-63-4
13-PG	3-Phospho-D-glyceroyl phosphate	1,3-bis-phosphoglycerate/ 3-Phospho-D-glyceroyl phosphate/ (R)-2-Hydroxy-3-(phosphonooxy)-1-monoanhydride with phosphoric propanoic acid/ 1,3-bisphosphoglycerate	C3H4O10P2	C00236	38168-82-0
2,3-butanediol	2,3-butanediol	(R,R)-Butane-2,3-diol; (R,R)-2,3-Butanediol; (R,R)-2,3-Butylene glycol	C4H10O2	C03044	24347-58-8
2-ketobutyrate	2-ketobutyrate	2-Oxobutanoate; 2-Ketobutyric acid; 2-Oxobutyric acid; 2-Oxobutyrate; 2-Oxobutanoic acid; alpha-Ketobutyric acid; alpha-Ketobutyrate	C4H6O3	C00109	600-18-0
2-OXO	2-Oxoglutarate	Oxoglutaric acid/ 2-Ketoglutaric acid/ alpha-Ketoglutarate/ alpha-Ketoglutaric Acid	C5H4O5	C00026	328-50-7
2-PG	D-Glycerate 2-phosphate	2-phosphoglyceric acid/ 2-Phospho-D-glycerate	C3H4O7P	C00631	-
3-hydroxypropionic acid	3-hydroxypropionic acid	3-Hydroxypropanoate;3-Hydroxypropionate; Hydracrylic acid	C3H6O3	C01013	503-66-2
3-PG	3-Phospho-D-glycerate	D-Glycerate 3-phosphate/ 3-Phosphoglycerate/ 3-phosphoglyceric acid	C3H4O7P	C00197	-
6-P-Gluconate	6-Phospho-D-gluconate	6-phosphogluconic acid/ D-gluconate 6-phosphate	C6H10O10P	C00345	-
ACA	acetaldehyde	Acetaldehyde, Ethanal	C2H4O	C00084	75-07-0
AC-CoA	Acetyl-CoA	Acetyl coenzyme A	C23H34N7O17P3S	C00024	72-89-9
acetate	Acetate	vinegar/ Ethylic acid/ Vinegar acid/ Methanecarboxylic acid/ Acetic acid/ Ethanoic acid	C2H3O2	C00033	71-50-1
acetol	acetol	Hydroxyacetone; 1-Hydroxy-2-propanone; 2-Ketopropyl alcohol; Acetone alcohol; Pyruvinalcohol; Pyruvic alcohol; Methylketol	C3H6O2	C05235	116-09-6
ACP	Acetyl phosphate		C2H3O5P	C00227	19926-71-7
Adipate	hexanedioic acid	adipic acid, hexane-1,6-dioic acid	C6H10O4	C06104	124-04-9
ADP	ADP	Adenosine 5'-diphosphate	C10H12N5O10P2	C00008	58-64-0
AMP	AMP	Adenosine 5'-monophosphate/ Adenylic acid/ Adenylate/ 5'-AMP/ 5'-Adenylic acid/ 5'-Adenosine monophosphate/ Adenosine 5'-phosphate	C10H12N5O7P	C00020	61-19-8
ASP	L-aspartate	L-Aspartic acid; 2-Aminosuccinic acid; L-Asp	C4H7NO4	C00049	56-84-8
ATP	ATP	Adenosine 5'-triphosphate/ 5'-adenylate triphosphate	C10H12N5O13P3	C00002	56-65-5
Bt-CoA	butyryl-CoenzymeA	-	-	-	-
butanol	n-butanol	1-butanol	C4H10O	C06142	71-36-3
butyrate	butyric acid	Butanoic acid; Butanoate; Butyrate;	C4H8O2	C00246	107-92-6
CHOR	chorismate	Chorismic acid; (3R,4R)-3-[(1-Carboxyethenyl)oxy]-4-hydroxycyclohexa-1,5-diene-1-carboxylate	C10H10O6	C00251	617-12-9
CO2	CO2	Carbonic anhydride/ Carbon dioxide	CO2	C00011	124-38-9
DHA	dihydroxyacetone	Glycerone; 1,3-Dihydroxyacetone; 1,3-Dihydroxy-2-propanone; 1,3-Dihydroxypropan-2-one	C3H6O3	C00184	96-26-4
DHAP	Dihydroxyacetone phosphate	Glycerone phosphate	C3H5O6P	C00111	57-04-5
diaminopentane	diaminopentane	Cadaverine, 1,5-Pentanediamine, 1,5-Diaminopentane, Pentamethylenediamine	C5H14N2	C01672	462-94-2
e_in	electron	-	-	-	-
E-4P	D-Erythrose 4-phosphate	4-phospho D-erythrose	C4H7O7P	C00279	585-18-2
ethanol	Ethanol	Ethyl alcohol/ Methylcarbinol	C2H6O	C00469	64-17-5
F-16-BP	D-Fructose 1,6-bisphosphate	fructose-1,6-bisphosphate/ fructose diphosphate/ beta-D-fructofuranose-1,6-diphosphate/ fbp	C6H10O12P2	C00354	488-69-7
F6P	D-Fructose 6-phosphate	D-Fructose 6-phosphoric acid/ Neuberg ester/ beta-D-Fructose 6-phosphate	C6H11O9P	C00085	643-13-0
formiate	formic acid	Methanoic acid/ Formic acid/ Hydrogencarboxylic acid/ aminic acid	CH2O2	C00058	64-18-6
FUM	Fumarate	boletic acid/ allomaleic acid/ Fumaric acid/ Trans-butenedioic acid	C4H2O4	C00122	110-17-8
G6P	D-Glucose 6-phosphate	Glucose 6-phosphate/ Robinson ester/ alpha-D-Glucose 6-phosphate	C6H11O9P	C00092	56-73-5
GA3P	Glyceraldehyde 3-phosphate	D-glyceraldehyde 3-phosphate/ (2R)-2-Hydroxy-3-(phosphonooxy)-propanal	C3H5O6P	C00661	142-10-9
GABA	gamma-Aminobutyric acid	4-Aminobutanoate; 4-Aminobutanoic acid; 4-Aminobutyrate; 4-Aminobutyric acid; GABA	C4H9NO2	C00334	56-12-2
GLC-LAC	6-phospho-D-glucono-1,5-lactone	D-Glucono-1,5-lactone 6-phosphate	C6H9O9P	C01236	-
GLU	L-gutamate	L-Glutamic acid; L-Glutaminic acid; Glutamate	C5H9NO4	C00025	56-86-0
glucose	D-Glucose (extracellular)	Grape sugar/ Dextrose/ alpha-D-Glucose/ beta-D-Glucose/ Glucose	C6H12O6	C00031	50-99-7
glycerol	glycerol	Glycerin; 1,2,3-Trihydroxypropane; 1,2,3-Propanetriol	C3H8O3	C00116	56-81-5
glycerol-3-P	glycerol-3-phosphate	sn-Glycerol 3-phosphate; Glycerophosphoric acid; D-Glycerol 1-phosphate	C3H9O6P	C00093	17989-41-2
GLYOXY	Glyoxylate	Glyoxalate/ Glyoxylic acid/ Acetic acid	C2H1O3	C00048	298-12-4
H2	hydrogen	-	H2	C00282	1333-74-0
H-CoA	Coenzyme A	CoA/ CoA-SH/ CoASH	C21H32N7O16P3S	C00010	85-61-0
ICI	Isocitrate	Isocitric acid/ 1-Hydroxytricarballylic acid/ 2/ 3-tricarboxylic acid/ 1-Hydroxypropane-1	C6H5O7	C00311	30810-51-6
isoprene	isoprene	2-Methyl-1,3-butadiene	C5H8	C16521	78-79-5
KDPG	2-dehydro-3-deoxyphosphogluconate
lactate	D-Lactate	(R)-Lactate/ D-Lactic acid/ D-2-Hydroxypropanoic acid/ D-2-Hydroxypropionic acid	C3H5O3	C00256	10326-41-7
LYS	L-lysine	Lysine acid; 2,6-Diaminohexanoic acid	C6H14N2O2	C00047	56-87-1
MAL	L-Malate	(S)-Malate/ L-Apple acid/ L-Malic acid/ L-2-Hydroxybutanedioic acid/ Malate	C4H4O5	C00149	97-67-6
methylglyoxal	methylglyoxal	Pyruvaldehyde; Pyruvic aldehyde; 2-Ketopropionaldehyde; 2-Oxopropanal	C3H4O2	C00546	78-98-8
NAD	Nicotinamide adenine dinucleotide	NAD+/ NAD/ beta-Diphosphopyridine Nucleotide/ beta-NAD/ beta-Nicotinamide adenine dinucleotide	C21H27N7O14P2	C00003	53-84-9
NADH	Nicotinamide adenine dinucleotide - reduced	DPNH/ NADH	C21H28N7O14P2	C00004	58-68-4
NADP	Nicotinamide adenine dinucleotide phosphate	NADP/ beta-Nicotinamide adenine dinucleotide phosphate/ NADP+	C21H25N7O17P3	C00006	53-59-8
NADPH	Nicotinamide adenine dinucleotide phosphate - reduced	TPNH/ beta-triphosphopyridine nucleotide/ NADPH	C21H26N7O17P3	C00005	2646-71-1
NH3	Ammonia	Ammonia, NH4	H3N	C00014	7664-41-7
OAA	Oxaloacetate	Oxalacetic acid/ Oxaloacetic acid/ 2-oxobutanedioic acid/ Oxosuccinic acid	C4H2O5	C00036	328-42-7
P	Phosphate	Pi/ Orthophosphate/ Phosphoric acid	HO4P	C00009	14265-44-2
PABA	4-Aminobenzoate	para-aminobenzoic acid; ABEE; 4-Aminobenzoic acid; p-Aminobenzoate	C7H7NO2	C00568	150-13-0
PEP	Phosphoenolpyruvate	Phosphoenolpyruvic acid/ PEP	C3H2O6P	C00074	138-08-9
Pex	Phosphate (extracellular)	Pi/ Orthophosphate/ Phosphoric acid	HO4P	C00009	14265-44-2
PHBA	4-Hydroxybenzoate	para-Hydroxybenzoic acid; 4-Hydroxybenzoic acid; Hydroxybenzenecarboxylic acid	C7H6O3	C00156	99-96-7
propanol	n-propanol	Propane-1-ol;1-Propanol;Propan-1-ol; Propyl alcohol; 1-Hydroxypropane;	C3H8O	C05979	71-23-8
propionate	propionic acid	Propanoate; Propionate; Propanoic acid;	C3H6O2	C00163	79-09-4
PYR	Pyruvate	Pyruvic acid/ 2-Oxopropanoate/ 2-Oxopropanoic acid/ Pyroracemic acid/ alpha-Ketopropionic acid/ 2-Ketopropionic Acid	C3H3O3	C00022	127-17-3
RIB-5P	alpha-D-Ribose 5-phosphate	D-Ribose 5-phosphate/ D-Ribose-5-phosphate/ Ribose 5-phosphate	C5H9O8P	C00117	4300-28-1
RIBO-5P	D-Ribulose 5-phosphate		C5H9O8P	C00199	4151-19-3
S7P	Sedoheptulose 7-phosphate	altro-Heptulose 7-phosphate	C7H13O10P	C00281	-
shuttle_ox	oxidised electron carrier		R		-
shuttle_red	reduced electron carrier		R-H2		-
SUCC	Succinate	Succinic acid/ Butanedionic acid/ Ethylenesuccinic acid	C4H4O4	C00042	110-15-6
SUCC-CoA	Succinyl-CoA	Succinyl coenzyme A/ succino-1-yl-coenzymeA	C25H35N7O19P3S	C00091	604-98-8
TYR	L-tyrosine	(S)-3-(p-Hydroxyphenyl)alanine; (S)-2-Amino-3-(p-hydroxyphenyl)propionic acid;	C9H11NO3	C00082	60-18-4
UQ	reduced quinones (ubiquinol-8, menaquinol)	Coenzyme Q, CoQ, Q	C49H74O4	C00399	1339-63-5
UQH2	oxidised quinones (ubiquinone-8, menaquinone)	QH2, CoQH2	C49H76O4	C00390	56275-39-9
XYL-5P	D-Xylulose 5-phosphate		C5H9O8P	C00231	-

## Sheet: E. coli core model glucose
E. coli core network
anaerob from glucose
reactionNames			Reactions
Biomass production including maintenance	R1	reactionFormulas = {	'6965 NH3 + 206 G6P + 72 F6P + 627 RIBO-5P + 361 E-4P + 129 GA3P + 1338 3-PG + 720 PEP + 2861 PYR + 2930 AC-CoA + 1481 OAA + 1078 2-OXO + 16548 NADPH + 56357 ATP + 3548 NAD --> C_BIOMASS + 16548 NADP + 2930 H-CoA + 1678 CO2 + 56357 ADP + 56357 P + 3548 NADH'	Biomass
phosphoglucose isomerase	R2		'G6P <--> F6P'	EMP - Glycolysis
fructose-6-phosphate phosphorylation	R3		'ATP + F6P --> ADP + F-16-BP'
fructose-1,6-bisphosphatase	R4		'F-16-BP --> F6P + P'
fructose-1,6-bisphosphat triosephosphate lyase	R5		'F-16-BP <--> GA3P + DHAP'
phosphotriose isomerase	R6		'DHAP <--> GA3P'
triosephosphate dehydrogenase	R7		'GA3P + NAD + P <--> 13-PG + NADH'
3-phosphoglycerate phosphatase	R8		'ADP + 13-PG <--> ATP + 3-PG'
phosphoglyrerate mutase	R9		'3-PG <--> 2-PG'
2-phosphoglycerate dehydratase	R10		'2-PG <--> PEP'
pyruvate kinase	R11		'PEP + ADP --> PYR + ATP'
phosphenolpyruvate synthase	R12		'PYR + ATP --> PEP + AMP + P'
glucose-6-phosphate-1-dehydrogenase	R13		'G6P + NADP <--> GLC-LAC + NADPH'	EDP
6-phosphogluconolactonase	R14		'GLC-LAC --> 6-P-Gluconate'
phosphogluconate dehydratase	R15		'6-P-Gluconate --> KDPG'
2-keto-3-deoxygluconate-6-phosphate aldolase	R16		'KDPG --> PYR + GA3P'
6-phosphogluconate dehydrogenase	R17		'6-P-Gluconate + NADP --> RIB-5P + CO2 + NADPH'	PPP
ribulose-5-phosphate-3-epimerase	R18		'RIB-5P <--> XYL-5P'
ribose-5-phosphate isomerase	R19		'RIB-5P <--> RIBO-5P'
transketolase	R20		'S7P + GA3P <--> RIBO-5P + XYL-5P'
transaldolase	R21		'S7P + GA3P <--> E-4P + F6P'
transketolase	R22		'F6P + GA3P <--> E-4P + XYL-5P'
pyruvate decarboxylation	R23		'PYR + H-CoA + NAD --> AC-CoA + NADH + CO2'	TCA cycle
citratsynthase + aconitase	R24		'AC-CoA + OAA --> ICI + H-CoA'
isocitrate dehydrogenase (NADP)	R25		'ICI + NADP --> 2-OXO + CO2 + NADPH'
2-Oxogluterate dehydrogenase	R26		'2-OXO + NAD + H-CoA --> SUCC-CoA + NADH + CO2'
succinyl-CoA synthetase	R27		'SUCC-CoA + ADP + P <--> SUCC + H-CoA + ATP'
fumarase	R28		'FUM <--> MAL'
malate dehydrogenase	R29		'MAL + NAD <--> OAA + NADH'
malate quinone oxidoreductasedehydrogenase	R30		'MAL + UQ --> OAA + UQH2'
Isocitrate lyase	R31		'ICI --> GLYOXY + SUCC'	Glyoxylic shunt
malate synthase	R32		'GLYOXY + AC-CoA --> MAL + H-CoA'
phosphoenolpyruvate carboxylase	R33		'PEP + CO2 --> OAA + P'	Anaplerosis
phosphoenolpyruvate carboxykinase	R34		'OAA + ATP --> PEP + ADP + CO2'
malic enzyme NADP	R35		'MAL + NADP --> PYR + CO2 + NADPH'
malic enzyme NAD	R36		'MAL + NAD --> PYR + CO2 + NADH'
pyruvate formate lyase	R37		'PYR + H-CoA --> AC-CoA + formate'	fermentative products
formate export	R38		'formate --> H2 + CO2'
lactate dehydrogenase	R39		'PYR + NADH <--> lactate + NAD'
acetaldehyde dehydrogenase	R40		'AC-CoA + NADH <--> ACA + NAD + H-CoA'
ethanol dehydrogenase	R41		'ACA + NADH <--> ethanol + NAD'
phosphoacylase	R42		'AC-CoA + P <--> ACP + H-CoA'
acetokinase	R43		'ACP + ADP <--> acetate + ATP'
Ac-CoA synthase	R44		'acetate + ATP + H-CoA --> AC-CoA + AMP + 2 P'
adenylate kinase	R45		'AMP + ATP <--> 2 ADP'	ATP balancing
ATP maintenance	R46		'ATP --> ADP + P'
NADP transhydrogenase membrane-bound	R47		'4 NADP + 4 NADH + ATP --> 4 NADPH + ADP + P + 4 NAD'	electron transport
NADP transhydrogenase cytosolic	R48		'NAD + NADPH --> NADH + NADP'
NADH dehydrogenase no proton transport	R49		'NADH + UQ --> NAD + UQH2'
NADH dehydrogenase proton transport releated to ATPsynthase; 4 protons translocated, 3 protons synthesise 1 ATP in ATPase	R50		'3 NADH + 4 ADP + 4 P + 3 UQ --> 3 NAD + 4 ATP + 3 UQH2'
succinate dehydrogenase and fumarate reductase	R51		'SUCC + UQ <--> UQH2 + FUM'
lactic acid dehydrogenase	R52		'lactate + UQ --> PYR + UQH2'
pyruvate oxidation	R53		'PYR + UQ --> CO2 + acetate + UQH2'	pyruvate oxidation
substrate in	R54		'--> C_substrate_in'
product out	R55		'C_product_ex -->'	product
biomasse out	R56		'C_BIOMASS -->'	produced biomass
CO2 out	R57		'CO2 --> '	products
lactate out	R58		'lactate -->'
ethanol out	R59		'ethanol -->'
acetate out	R60		'acetate --> '
succinate out	R61		'SUCC --> '
ammonium out	R62		'--> NH3_ex'
ammonium import	R63		'NH3_ex --> NH3'
hydrogen out	R64		'H2 -->'
phosphate out	R65		'--> Pex'
Phosphate import via ABC transporter	R66		'Pex + ATP --> 2 P + ADP'
glucose import via Phosphotransferase system (PTS)	R67		'PEP + glucose --> PYR + G6P'
glucose feed	R68		'C_substrate_in --> glucose'
hexokinase	R69		'ATP + glucose --> ADP + P + G6P'
		};
		mnet = CalculateFluxModes(reactionFormulas);

## Sheet: E. coli core model glycerol
E. coli core network
anaerob from glycerol
reactionNames			Reactions
Biomass production including maintenance	R1	reactionFormulas = {	'6965 NH3 + 206 G6P + 72 F6P + 627 RIBO-5P + 361 E-4P + 129 GA3P + 1338 3-PG + 720 PEP + 2861 PYR + 2930 AC-CoA + 1481 OAA + 1078 2-OXO + 16548 NADPH + 56357 ATP + 3548 NAD --> C_BIOMASS + 16548 NADP + 2930 H-CoA + 1678 CO2 + 56357 ADP + 56357 P + 3548 NADH'	Biomass
phosphoglucose isomerase	R2		'G6P <--> F6P'	EMP - Glycolysis
fructose-6-phosphate phosphorylation	R3		'ATP + F6P --> ADP + F-16-BP'
fructose-1,6-bisphosphatase	R4		'F-16-BP --> F6P + P'
fructose-1,6-bisphosphat triosephosphate lyase	R5		'F-16-BP <--> GA3P + DHAP'
phosphotriose isomerase	R6		'DHAP <--> GA3P'
triosephosphate dehydrogenase	R7		'GA3P + NAD + P <--> 13-PG + NADH'
3-phosphoglycerate phosphatase	R8		'ADP + 13-PG <--> ATP + 3-PG'
phosphoglyrerate mutase	R9		'3-PG <--> 2-PG'
2-phosphoglycerate dehydratase	R10		'2-PG <--> PEP'
pyruvate kinase	R11		'PEP + ADP --> PYR + ATP'
phosphenolpyruvate synthase	R12		'PYR + ATP --> PEP + AMP + P'
glucose-6-phosphate-1-dehydrogenase	R13		'G6P + NADP <--> GLC-LAC + NADPH'	EDP
6-phosphogluconolactonase	R14		'GLC-LAC --> 6-P-Gluconate'
phosphogluconate dehydratase	R15		'6-P-Gluconate --> KDPG'
2-keto-3-deoxygluconate-6-phosphate aldolase	R16		'KDPG --> PYR + GA3P'
6-phosphogluconate dehydrogenase	R17		'6-P-Gluconate + NADP --> RIB-5P + CO2 + NADPH'	PPP
ribulose-5-phosphate-3-epimerase	R18		'RIB-5P <--> XYL-5P'
ribose-5-phosphate isomerase	R19		'RIB-5P <--> RIBO-5P'
transketolase	R20		'S7P + GA3P <--> RIBO-5P + XYL-5P'
transaldolase	R21		'S7P + GA3P <--> E-4P + F6P'
transketolase	R22		'F6P + GA3P <--> E-4P + XYL-5P'
pyruvate decarboxylation	R23		'PYR + H-CoA + NAD --> AC-CoA + NADH + CO2'	TCA cycle
citratsynthase + aconitase	R24		'AC-CoA + OAA --> ICI + H-CoA'
isocitrate dehydrogenase (NADP)	R25		'ICI + NADP --> 2-OXO + CO2 + NADPH'
2-Oxogluterate dehydrogenase	R26		'2-OXO + NAD + H-CoA --> SUCC-CoA + NADH + CO2'
succinyl-CoA synthetase	R27		'SUCC-CoA + ADP + P <--> SUCC + H-CoA + ATP'
fumarase	R28		'FUM <--> MAL'
malate dehydrogenase	R29		'MAL + NAD <--> OAA + NADH'
malate quinone oxidoreductasedehydrogenase	R30		'MAL + UQ --> OAA + UQH2'
Isocitrate lyase	R31		'ICI --> GLYOXY + SUCC'	Glyoxylic shunt
malate synthase	R32		'GLYOXY + AC-CoA --> MAL + H-CoA'
phosphoenolpyruvate carboxylase	R33		'PEP + CO2 --> OAA + P'	Anaplerosis
phosphoenolpyruvate carboxykinase	R34		'OAA + ATP --> PEP + ADP + CO2'
malic enzyme NADP	R35		'MAL + NADP --> PYR + CO2 + NADPH'
malic enzyme NAD	R36		'MAL + NAD --> PYR + CO2 + NADH'
pyruvate formate lyase	R37		'PYR + H-CoA --> AC-CoA + formate'	fermentative products
formate dehydrogenase, H2 dissotiation to 2 H+ that create 0.5 ATP in ATPase	R38		'formate + 0.5 ADP + 0.5 P + UQ --> 0.5 ATP + CO2 + UQH2'
lactate dehydrogenase	R39		'PYR + NADH <--> lactate + NAD'
acetaldehyde dehydrogenase	R40		'AC-CoA + NADH <--> ACA + NAD + H-CoA'
ethanol dehydrogenase	R41		'ACA + NADH <--> ethanol + NAD'
phosphoacylase	R42		'AC-CoA + P <--> ACP + H-CoA'
acetokinase	R43		'ACP + ADP <--> acetate + ATP'
Ac-CoA synthase	R44		'acetate + ATP + H-CoA --> AC-CoA + AMP + 2 P'
adenylate kinase	R45		'AMP + ATP <--> 2 ADP'	ATP balancing
ATP maintenance	R46		'ATP --> ADP + P'
NADP transhydrogenase membrane-bound	R47		'4 NADP + 4 NADH + ATP --> 4 NADPH + ADP + P + 4 NAD'	electron transport
NADP transhydrogenase cytosolic	R48		'NAD + NADPH --> NADH + NADP'
NADH dehydrogenase no proton transport	R49		'NADH + UQ --> NAD + UQH2'
NADH dehydrogenase proton transport releated to ATPsynthase; 4 protons translocated, 3 protons synthesise 1 ATP in ATPase	R50		'3 NADH + 4 ADP + 4 P + 3 UQ --> 3 NAD + 4 ATP + 3 UQH2'
succinate dehydrogenase and fumarate reductase	R51		'SUCC + UQ <--> UQH2 + FUM'
lactic acid dehydrogenase	R52		'lactate + UQ --> PYR + UQH2'
pyruvate oxidation	R53		'PYR + UQ --> CO2 + acetate + UQH2'	pyruvate oxidation
substrate in	R54		'--> C_substrate_in'
product out	R55		'C_product_ex -->'	product
biomasse out	R56		'C_BIOMASS -->'	produced biomass
CO2 out	R57		'CO2 --> '	products
lactate out	R58		'lactate -->'
ethanol out	R59		'ethanol -->'
acetate out	R60		'acetate --> '
succinate out	R61		'SUCC --> '
1,2-propanediol out	R62		'1,2-propanediol -->'
formate export	R63		'formate -->'	import & export
ammonium out	R64		'--> NH3_ex'
ammonium import	R65		'NH3_ex --> NH3'
phosphate out	R66		'--> Pex'
Phosphate import via ABC transporter	R67		'Pex + ATP --> 2 P + ADP'
glycerol feed	R68		'C_substrate_in --> glycerol'	glycerol feed
glycerol kinase	R69		'glycerol + ATP --> glycerol-3-P + ADP'
glycerol-3-phosphate dehydrogenase	R70		'glycerol-3-P + UQ <--> UQH2 + DHAP'
glycerol dehydrogenase	R71		'glycerol + NAD --> DHA + NADH'
dihydroxyacetone kinase	R72		'DHA + PEP --> PYR + DHAP'
methyl glyoxal synthase	R73		'DHAP --> methylglyoxal + P'
methyl glyoxal reductase	R74		'methylglyoxal + NADPH --> acetol + NADP'
L-1,2-propanediol dehydrogenase / glycerol dehydrogenase	R75		'acetol + NADH --> 1,2-propanediol + NAD'
		};
		mnet = CalculateFluxModes(reactionFormulas);
i

## Sheet: E. coli core model fumarate
E. coli core network
anaerob from fumarate
reactionNames			Reactions
Biomass production including maintenance	R1	reactionFormulas = {	'6965 NH3 + 206 G6P + 72 F6P + 627 RIBO-5P + 361 E-4P + 129 GA3P + 1338 3-PG + 720 PEP + 2861 PYR + 2930 AC-CoA + 1481 OAA + 1078 2-OXO + 16548 NADPH + 56357 ATP + 3548 NAD --> C_BIOMASS + 16548 NADP + 2930 H-CoA + 1678 CO2 + 56357 ADP + 56357 P + 3548 NADH'	Biomass
phosphoglucose isomerase	R2		'G6P <--> F6P'	EMP - Glycolysis
fructose-6-phosphate phosphorylation	R3		'ATP + F6P --> ADP + F-16-BP'
fructose-1,6-bisphosphatase	R4		'F-16-BP --> F6P + P'
fructose-1,6-bisphosphat triosephosphate lyase	R5		'F-16-BP <--> GA3P + DHAP'
phosphotriose isomerase	R6		'DHAP <--> GA3P'
triosephosphate dehydrogenase	R7		'GA3P + NAD + P <--> 13-PG + NADH'
3-phosphoglycerate phosphatase	R8		'ADP + 13-PG <--> ATP + 3-PG'
phosphoglyrerate mutase	R9		'3-PG <--> 2-PG'
2-phosphoglycerate dehydratase	R10		'2-PG <--> PEP'
pyruvate kinase	R11		'PEP + ADP --> PYR + ATP'
phosphenolpyruvate synthase	R12		'PYR + ATP --> PEP + AMP + P'
glucose-6-phosphate-1-dehydrogenase	R13		'G6P + NADP <--> GLC-LAC + NADPH'	EDP
6-phosphogluconolactonase	R14		'GLC-LAC --> 6-P-Gluconate'
phosphogluconate dehydratase	R15		'6-P-Gluconate --> KDPG'
2-keto-3-deoxygluconate-6-phosphate aldolase	R16		'KDPG --> PYR + GA3P'
6-phosphogluconate dehydrogenase	R17		'6-P-Gluconate + NADP --> RIB-5P + CO2 + NADPH'	PPP
ribulose-5-phosphate-3-epimerase	R18		'RIB-5P <--> XYL-5P'
ribose-5-phosphate isomerase	R19		'RIB-5P <--> RIBO-5P'
transketolase	R20		'S7P + GA3P <--> RIBO-5P + XYL-5P'
transaldolase	R21		'S7P + GA3P <--> E-4P + F6P'
transketolase	R22		'F6P + GA3P <--> E-4P + XYL-5P'
pyruvate decarboxylation	R23		'PYR + H-CoA + NAD --> AC-CoA + NADH + CO2'	TCA cycle
citratsynthase + aconitase	R24		'AC-CoA + OAA --> ICI + H-CoA'
isocitrate dehydrogenase (NADP)	R25		'ICI + NADP --> 2-OXO + CO2 + NADPH'
2-Oxogluterate dehydrogenase	R26		'2-OXO + NAD + H-CoA --> SUCC-CoA + NADH + CO2'
succinyl-CoA synthetase	R27		'SUCC-CoA + ADP + P <--> SUCC + H-CoA + ATP'
fumarase	R28		'FUM <--> MAL'
malate dehydrogenase	R29		'MAL + NAD <--> OAA + NADH'
malate quinone oxidoreductasedehydrogenase	R30		'MAL + UQ --> OAA + UQH2'
Isocitrate lyase	R31		'ICI --> GLYOXY + SUCC'	Glyoxylic shunt
malate synthase	R32		'GLYOXY + AC-CoA --> MAL + H-CoA'
phosphoenolpyruvate carboxylase	R33		'PEP + CO2 --> OAA + P'	Anaplerosis
phosphoenolpyruvate carboxykinase	R34		'OAA + ATP --> PEP + ADP + CO2'
malic enzyme NADP	R35		'MAL + NADP --> PYR + CO2 + NADPH'
malic enzyme NAD	R36		'MAL + NAD --> PYR + CO2 + NADH'
pyruvate formate lyase	R37		'PYR + H-CoA --> AC-CoA + formate'	fermentative products
formate export	R38		'formate --> H2 + CO2'
lactate dehydrogenase	R39		'PYR + NADH <--> lactate + NAD'
acetaldehyde dehydrogenase	R40		'AC-CoA + NADH <--> ACA + NAD + H-CoA'
ethanol dehydrogenase	R41		'ACA + NADH <--> ethanol + NAD'
phosphoacylase	R42		'AC-CoA + P <--> ACP + H-CoA'
acetokinase	R43		'ACP + ADP <--> acetate + ATP'
Ac-CoA synthase	R44		'acetate + ATP + H-CoA --> AC-CoA + AMP + 2 P'
adenylate kinase	R45		'AMP + ATP <--> 2 ADP'	ATP balancing
ATP maintenance	R46		'ATP --> ADP + P'
NADP transhydrogenase membrane-bound	R47		'4 NADP + 4 NADH + ATP --> 4 NADPH + ADP + P + 4 NAD'	electron transport
NADH dehydrogenase proton transport releated to ATPsynthase; 4 protons translocated, 3 protons synthesise 1 ATP in ATPase	R48		'3 NADH + 4 ADP + 4 P + 3 UQ --> 3 NAD + 4 ATP + 3 UQH2'
NADP transhydrogenase cytosolic	R49		'NAD + NADPH --> NADH + NADP'
NADH dehydrogenase no proton transport	R50		'NADH + UQ --> NAD + UQH2'
succinate dehydrogenase and fumarate reductase	R51		'SUCC + UQ <--> UQH2 + FUM'
lactic acid dehydrogenase	R52		'lactate + UQ --> PYR + UQH2'
pyruvate oxidation	R53		'PYR + UQ --> CO2 + acetate + UQH2'	pyruvate oxidation
substrate in	R54		'--> C_substrate_in'
product out	R55		'C_product_ex -->'	product
biomasse out	R56		'C_BIOMASS -->'	produced biomass
CO2 out	R57		'CO2 --> '	products
lactate out	R58		'lactate -->'
ethanol out	R59		'ethanol -->'
acetate out	R60		'acetate --> '
succinate out	R61		'SUCC --> '
ammonium out	R62		'--> NH3_ex'
ammonium import	R63		'NH3_ex --> NH3'
hydrogen out	R64		'H2 -->'
phosphate out	R65		'--> Pex'
Phosphate import via ABC transporter	R66		'Pex + ATP --> 2 P + ADP'
fumarate feed	R68		'C_substrate_in --> FUM'
		};
		mnet = CalculateFluxModes(reactionFormulas);

## Sheet: substrate and product modules
	added reaction for production of each product
	note that for several products more than 1 pathway is offered we highlighted in this case the pathway with highest anaerobic product yield under non-enhanced conditions bold
	'ethanol --> C_product_ex'	ethanol module
	'SUCC --> C_product_ex'	succinate module
	'MAL --> C_product_ex'	malic acid module
	'OAA --> 2-ketobutyrate'	propanol module
	'2-ketobutyrate + NADH --> Propanol + NAD + CO2'
	'Propanol --> C_product_ex'
	'SUCC --> Propionate + CO2'	propionic acid module
	'Propionate --> C_product_ex'
	'2 AC-CoA + 2 NADH --> Bt-CoA + H-CoA + 2 NAD'	n-butanol module
	'Bt-CoA + 2 NADH --> butanol + H-CoA + 2 NAD'
	'butanol --> C_product_ex'
	'SUCC-CoA + 4 NADH + AC-CoA --> 4 NAD + 2 H-CoA + acetate + 1,4-butanediol'	1,4-butanediol module
	'2-OXO + 3 NADH + H-CoA --> 1,4-butanediol + 3 NAD + acetate + CO2'
	'1,4-butanediol --> C_product_ex'
	'2 PYR + NADH --> 2,3-butanediol + NAD + 2 CO2'	2,3-butanediol module
	'2,3-butanediol --> C_product_ex'
	'DHAP + NADH --> NAD + glycerol-3-P'	1,3-propanediol module
	'glycerol-3-P --> glycerol + P'
	'glycerol --> 3-HPA'
	'3-HPA + NADH --> 1,3-propanediol + NAD'
	'1,3-propanediol --> C_product_ex'
	'glycerol + NADPH --> 1,2-propanediol + NADP'	1,2-propanediol module
	'1,2-propanediol --> C_product_ex'
	'2 AC-CoA + 2 NADH --> Bt-CoA + H-CoA + 2 NAD'	butyric acid module
	'Bt-CoA + ADP + P --> butyrate + H-CoA + ATP'
	'butyrate --> C_product_ex'
	'PYR + GA3P + 2 NADPH + 3 ATP --> isoprene + CO2 + 2 NADP + 3 ADP + 3 P'	isoprene module
	'3 AC-CoA + 2 NADPH + 3 ATP --> isoprene + CO2 + 2 NADP + 3 ADP + 3 P + 3 H-CoA'
	'isoprene --> C_product_ex'
	'OAA + NH3 + NADPH --> ASP + NADP'	aspartate module
	'FUM + NH3 <--> ASP'
	'ASP --> C_product_ex'
	'2-OXO + NADPH + NH3 --> GLU + NADP'	GABA module
	'GLU --> GABA + CO2'
	'GABA --> C_product_ex'
	'OAA + NH3 + NADPH --> ASP + NADP'	lysine module
	'ASP + ATP + 3 NADPH + PYR + SUCC-CoA + NH3 --> LYS + ADP + 3 NADP + H-CoA + SUCC + CO2'
	'ASP + ATP + 3 NADPH + PYR + NH3 --> LYS + ADP + P + 3 NADP + CO2'
	'LYS --> C_product_ex'
	'DHAP + NADH --> NAD + glycerol-3-P'	3-Hydroxy-propionic acid module
	'glycerol-3-P --> glycerol + P'
	'glycerol --> 3-HPA'
	'3-HPA + NADH --> 3-hydroxypropionicacid + NAD'
	'3-hydroxypropionicacid --> C_product_ex'
	'2 PEP + E-4P + NADPH + ATP --> CHOR + NADP + ADP + 4 P'	pABA module
	'CHOR + NH3 + ATP --> PABA + PYR + ADP + P'
	'PABA --> C_product_ex'
	'2 PEP + E-4P + NADPH + ATP --> CHOR + NADP + ADP + 4 P'	pHBA module
	'CHOR --> PHBA + PYR'
	'PHBA --> C_product_ex'
	'OAA + NH3 + NADPH --> ASP + NADP'	diaminopentane module
	'ASP + ATP + 3 NADPH + PYR + SUCC-CoA + NH3 --> LYS + ADP + 3 NADP + H-CoA + SUCC + CO2'
	'ASP + ATP + 3 NADPH + PYR + NH3 --> LYS + ADP + P + 3 NADP + CO2'
	'LYS --> diaminopentane + CO2'
	'diaminopentane --> C_product_ex '
	'SUCC + AC-CoA + 2 NADH --> Adipate + 2 NAD + H-CoA'	adipate module
	'2-OXO + AC-CoA + NADH --> Adipate + H-CoA + CO2 + NAD'
	'Adipate --> C_product_ex'

## Sheet: EET modules
	added reactions for mediated interaction with an electrode
	electron shuttle is carrier of 2 electrons
	'--> e_in'	cathode module 1
	'shuttle_ox + 2 e_in --> shuttle_red'	ATP + NADH
	'3 shuttle_red + 3 NAD + 2 ADP + 2 P --> 3 shuttle_ox + 3 NADH + 2 ATP'
	'--> e_in'	cathode module 2
	'shuttle_ox + 2 e_in --> shuttle_red'	NADH
	'shuttle_red + NAD --> shuttle_ox + NADH'
	'e_ex -->'	anode module 1
	'shuttle_red --> shuttle_ox + 2 e_ex'	ATP + NADH
	'shuttle_ox + UQH2 --> UQ + shuttle_red'
	'e_ex -->'	anode module 2
	'shuttle_red --> shuttle_ox + 2 e_ex'	NADH
	'shuttle_ox + NADH --> NAD + shuttle_red'

## Sheet: Product Yields
	List of theoretical maximal product yields for anaerobic electrical enhanced E. coli fermentation including numbers of elementary flux modes determined by elementary flux mode analysis
	Additional file to "Identifying target processes for microbial electrosynthesis by elementary mode analysis" by Frauke Kracke and Jens O. Krömer
	for further information refer to the original manuscript
		the max PY&BMY displays the efm with maximum theoretical yield that enables simultaneous growth for each model; values are the PY followed by the respective BMY
		the number of efms given here represents the number of modes that actually use the respective electron transport model (modes without EET were excluded)
		na = not applicable
			maximal product yield (top mode) [%]					Max PY&BMY (highest PY featuring BM production: PY; BMY) [%]					number of efms
	product	substrate	no EET	Cat1	Cat2	An1	An2	no EET	Cat1	Cat2	An1	An2	no EET	Cat1	Cat2	An1	An2
				NADH + ATP	NADH	NADH + ATP	NADH		NADH + ATP	NADH	NADH + ATP	NADH		NADH + ATP	NADH	NADH + ATP	NADH
	biomass	fumarate	26.46	32.5	25.94	64.12	29.93	na	na	na	na	na	7478	8435	2206	11492	1069
		glucose	25.33	27.15	25.28	62.83	28.72	na	na	na	na	na	26895	5383	4258	123573	18972
		glycerol	10	-	-	69.5	26.37	na	na	na	na	na	350	3	3	104984	5131
	succinic acid	fumarate	85.7	100	100	50	84.61	84.5; 1.0	93.6; 4.3	88.3; 7.9	48.3; 2.3	76.0; 7.9	8954	8684	2255	9659	1156
		glucose	93.3	84.6	83.3	100	100	91.0; 2.8	77.7; 9.5	75.5; 7.6	98.8; 1.2	98.4; 1.6	14742	2707	2151	58055	12339
		glycerol	34	-	-	100	100	3.3; 6.6	-	-	97.8; 2.2	97.7; 2.3	443	3	3	86541	5940
	malic acid	glucose	75	66.7	66.7	100	88.9	71.8; 5.0	64.1; 10.8	64.8; 8.1	98.8; 1.2	67.7; 62.5	8989	1516	1200	57808	7482
		glycerol	15.7	-	-	100	76.2	1.5; 8.7	-	-	97.8; 2.2	65.1; 6.6	273	3	3	88779	3473
	propionic acid	glucose	85.7	100	100	85	84.4	85.3; 0.4	97.7; 2.1	89.6; 9.3	76.2; 10.0	72.8; 9.5	15518	2840	1965	55446	10045
		glycerol	100	92.9	93.8	95.6	96.4	95.3; 1.9	-	-	95.6; 4.0	96.4; 3.2	538	6	6	75553	4211
	butyric acid	glucose	66.7	55.5	55.5	66.7	66.7	55.5: 15.0	55.5; 15.1	55.5; 15.0	61.0; 7.7	55.5; 15.0	10078	1816	1472	48378	7241
		glycerol	24.2	-	-	66.7	66.7	-	-	-	63.1; 4.8	56.0; 14.3	241	3	3	70285	3619
	adipic acid	glucose	92.3	100	100	91.8	90	91.1; 1.3	96.8; 2.9	91.4; 3.6	89.9; 0.9	81.4; 10.0	17217	3415	2132	54335	9346
		glycerol	51.1	-	-	100	100	5.0; 6.6	-	-	97.6; 2.1	96.9; 2.7	443	3	3	83264	5784
	3-hydroxy-PA	glucose	57.1	92.9	62.5	68.8	50	49.8; 3.6	19.9; 0.9	50.0; 0.8	58.6; 2.1	47.9; 7.4	12749	6509	1354	56034	7072
		glycerol	87.5	100	100	86.7	-	76.7; 2.0	92.9; 6.4	-	84.5; 1.6	-	3276	7664	4	74041	3038
	GABA	glucose	33.3	29.1	29.1	66.7	66.7	30.3; 8.5	29.1; 9.8	29.1; 8.8	62.7; 5.3	61.7; 6.7	8915	1464	1179	49321	7455
		glycerol	8.9	-	-	66.7	66.7	-	-	-	64.6; 2.8	43.8; 1.3	266	3	3	69528	3319
	ethanol	glucose	66.7	66.7	66.7	63.89	60.6	60.6; 8.2	54.0; 17.1	60.6; 8.2	62.0; 3.0	60.6; 8.2	12185	2245	1689	49178	6892
		glycerol	66.7	54.2	55.6	66.7	66.7	57.8; 6.1	-	-	59.2; 10.1	59.2; 10.2	476	6	6	70545	3505
	propanol	glucose	80	81.3	75	95.3	83.33	56.8; 3.1	44.7; 9.5	44.7; 9.4	86.3; 5.8	44.8; 9.4	8806	1561	1279	50316	7210
		glycerol	19	-	-	100	66.7				95.6; 6.0	0.4; 10.0	241	3	3	65533	3094
	1,2-PDO	glucose	56.5	83.9	58.8	68.1	55.6	49.8; 2.8	50.0; 0.2	49.7; 5.2	59.3; 1.0	46.0; 7.3	13946	3322	2038	36786	7916
		glycerol	81.6	100	88.9	86.2	75	77.5; 0.5	95.2; 4.3	-	84.4; 1.8	36.0; 1.2	2739	1476	68	106703	4246
	1,3-PDO	glucose	57.1	92.9	62.5	68.75	60	49.8; 3.6	49.9; 0.9	50.0; 0.8	58.6; 2.1	47.9; 7.3	12749	3369	1354	56034	7072
		glycerol	83.3	100	100	86.7	-	76.7; 2.0	92.9; 6.4	-	84.5; 1.6	-	3276	3233	4	74041	3038
	butanol	glucose	66.7	66.7	66.7	63.9	60.6	60.6; 8.2	54.0; 17.1	60.6; 8.2	62.0; 3.0	60.6; 8.2	12185	2245	1689	49178	6892
		glycerol	66.7	54.2	55.6	66.7	66.7	57.8; 6.1	-	-	59.2; 10.1	59.2; 10.2	476	6	6	70545	3505
	1,4-butanediol	glucose	71.1	100	88.9	72.2	66.7	66.5; 0.6	98.8; 1.2	73.4; 5.8			51434	21919	10685	103545	16225
		glycerol	70.6	100	72.2	81.5	69.6	66.7; 0.9	73.6; 5.9	68.3; 1.4	73.2; 1.2	52.0; 2.2	6323	1220	349	114893	7889
	2,3-butanediol	glucose	44.4	38.2	28.5	66.7	66.7	42.2; 4.8	38.2; 10.4	28.5; 10.0	61.2; 7.4	60.6; 8.2	12788	2105	1807	49090	7190
		glycerol	13.7	-	-	66.7	66.7	-			60.3; 8.6	59.2; 10.1	266	3	3	69701	3527
	isoprene	glucose	41.7	41	40.7	55.6	51.3	41.5; 0.4	27.0; 3.2	24.4; 10.8	52.2; 5.5	25.1; 8.6	13974	2413	1862	57395	8530
		glycerol	15.5	-	-	71.8	51.3	-			55.1; 0.7	27.3; 1.5	294	3	3	81761	4423
	lysine	glucose	78.3	100	80	83.5	77.8	66.7; 0.8	96.4; 3.3	44.2; 1.4	79.2; 1.0	65.7; 1.7	31405	6322	4120	155822	18008
		glycerol	50	-	-	91.7	66.7	-	-	-	79.2; 1.0	20.1; 4.0	272	3	3	110567	4567
	aspartate	glucose	75	66.7	66.7	100	88.9	72.6; 3.8	61.4; 11.3	63.6; 6.7	99.1; 0.9	79.5; 1.7	51819	8864	6816	215988	37004
		glycerol	15.7	-	-	100	76.2	1.5; 8.7			99.6; 0.4	65.1; 6.6	444	3	3	185030	7580
	diaminopentane	glucose	65.2	83.33	66.7	69.6	64.8	55.6; 0.8	80.3; 3.3	38.7; 5.8	66.0; 1.0	54.8; 1.7	39356	8021	5508	185408	20136
		glycerol	41.7	-	-	76.4	55.6	-	-	-	66.0; 1.0	32.9; 1.2	322	3	3	108236	4912
	pABA	glucose	42.1	44.1	35.3	77.4	47.6	35.0; 0.2	35.0; 0.2	35.0; 0.2	65.5; 2.7	35.0; 0.2	20698	3993	3208	104183	14852
		glycerol	13.1	-	-	83.3	37.1	0.5; 9.7	-	-	75.4; 3.5	12.8; 15.9	325	3	3	91258	4204
	pHBA	glucose	46.3	48.3	39.3	80.2	51.9	34.4; 3.2	34.4; 3.3	34.4; 3.4	65.6; 12.0	34.4; 3.2	20706	3991	3206	104522	14853
		glycerol	13.9	-	-	86.3	40.3	0.5; 9.7	-	-	81.4; 1.4	13.2; 16.3	325	3	3	91538	4204
